# Supplementary material for: The Cerebellum Is a Key Structure in the Neural Network for Mentalizing: An MRI Study in the Behavioral Variant of Frontotemporal Dementia
Source: Biomedicines. 2022 Nov 11;10(11):2901. doi: 10.3390/biomedicines10112901 (PMC9687564; doi:10.3390/biomedicines10112901)
Supplement: Supplementary file 1 [file biomedicines-10-02901-s001.zip]

Archive with 1 entries (1 files):
- biomedicines-1954041-supplementary.pdf
